# Supplementary material for: Characterization of the Immune-Modulating Properties of Different β-Glucans on Myeloid Dendritic Cells
Source: Int J Mol Sci. 2024 Sep 13;25(18):9914. doi: 10.3390/ijms25189914 (PMC11433108; doi:10.3390/ijms25189914)
Supplement: Supplementary file 1 [file ijms-25-09914-s001.zip]

Archive with 1 entries (1 files):
- ijms-3195119-supplementary.pdf
